# Supplementary material for: Does repeated pleural culture increase the diagnostic yield of Mycobacterium tuberculosis from tuberculous pleural effusion in HIV-negative individuals?
Source: PLoS One. 2017 Jul 27;12(7):e0181798. doi: 10.1371/journal.pone.0181798 (PMC5531521; doi:10.1371/journal.pone.0181798)
Supplement: S1 File — (XLSX) [file pone.0181798.s001.xlsx]

## Sheet: G2=77
Number	Hx of TB	GROUP	MTB_culture	combined PTB	YEAR	AGE	SEX	TimeGapBetween2culture	TimeGapBetween2ndC_and_Tx	Total_Culture	Culture_only_in_the_1st	Culture_only_in_the_2nd	Culture_in_both	1st_C_LM	1st_C_SM	2nd_C_LM	2nd_C_SM	1st_Pl_SG	1st_PL_total_cell	1st_Pl_WG_Lym	1st_Pl_WG_NEU	1st_Pl_glucose	1st_Pl_protein	1st_Pl_albunin	1st_Pl_LD.H	1st_Pl_ADA	1st_Pl_pH	1st_PL_TBPCR	1st_PL_AFBS	RAD_loculation	RAD_location	RAD_Pl_amount	DST	2nd_Pl_SG	2nd_PL_total_cell	2nd_Pl_WG_Lym	2nd_Pl_WG_NEU	2nd_Pl_glucose	2nd_Pl_protein	2nd_Pl_albunin	2nd_Pl_LD.H	2nd_Pl_ADA	2nd_Pl_pH	malignancy	airway_BA_COPD	DM	HTN	CardioVA	CerebroVA
1	no	2	First	no	2011	19	M	1	0	1	1	0	0	1	0	0	0	1.036	5920	20	70	88	4.7	3	520	28.5	7.34	0	0	1	L	moderate	ALL-sensitive	1.032	3800	40	50	76	4.2	2.6	653	44	7.313
2	no	2	nogrowth	no	2012	38	M	1	0	0	0	0	0	0	0	0	0	1.036	280	90	5	103	5	2.8	928	81.6	7.34	0	0	1	L	large	ALL-sensitive	1.036	310	80	15	116	4.9		724	79.1	7.22
3	no	2	second	no	2012	80	F	1	0	1	0	1	0	0	0	1	0	1.028	220	65	25	133	3.7	2.5		41.1	7.372	0	0	1	R	moderate	ALL-sensitive	1.03	2600	20	50	101	3.9	2.3	349	37.3	7.409				1
4	no	2	both	no	2012	77	M	1	0	1	0	0	1	1	0	1	0	1.038	2080	92	2	141	4.9	2.8	648	101.1	7.389	0	0	0	L	moderate	ALL-sensitive	1.035	2100	94	0	123	4.7	2.6	649	82.8	7.395
5	no	2	both	no	2012	40	M	1	0	1	0	0	1	1	0	1	0	1.036	520	99	1	32	4.5	2.2	891	106.5	7.529	1	0	1	R	moderate	ALL-sensitive	1.036	520	99	1	21	4.2	2.1	926	110
6	no	2	nogrowth	no	2012	79	M	1	0	0	0	0	0	0	0	0	0	1.04	3750	83	4	98	5.7	3.5	481	79.2	7.406	0	0	0	L	large	no growth	1.04	4750	85	5	111	5.3	3.4	492	71.5		1
7	no	2	nogrowth	no	2012	70	F	1	0	0	0	0	0	0	0	0	0	1.04	640	74	0	162	6	2.3	600	41.3	7.283	0	0	0	R	moderate	ALL-sensitive	1.04	3110	40	26	197		2.3	1028	37.6	7.445	1		1		1
8	no	2	nogrowth	no	2013	43	M	1	0	0	0	0	0	0	0	0	0	1.036	3120	80	15	67	5.2	3.2	1124	117.1	7.297	0	0	0	R	moderate	no growth	1.032	110	80	15	49	4.3	2.7	786	76.3	7.341
9	no	2	both	no	2013	43	M	1	0	1	0	0	1	1	1	1	1	1.04	3680	88	3	90	6.2	3.4	1018	40.7	7.363	0	0	1	R	small	ALL-sensitive
10	no	2	First	no	2013	87	M	1	0	1	1	0	0	1	0	0	0	1.04	2120	67	3	137	5.2	3.1	475	79.7	7.422	0	0	1	L	moderate	ALL-sensitive	1.04	1140	91	3					68.6					1		1
11	no	2	nogrowth	no	2013	18	M	1	0	0	0	0	0	0	0	0	0	1.04	2520	58	34	109	5.7	3.2	467	109.5	7.424	0	0	0	R	large	no growth									98.1
12	no	2	second	no	2014	73	M	1	0	1	0	1	0	0	0	1	0	1.041	1920	77	3	139	5.7	2.8	185	50.4		0	0	0	R	moderate	INH, PAS														1
13	no	2	nogrowth	no	2014	24	M	1	0	0	0	0	0	0	0	0	0	1.038	1560	98	2	101		2.8	360	126	7.411	0	0	0	L	moderate	no growth	1.04	22720	85	10	92	3.5				7.4
14	no	2	both	no	2014	34	M	1	0	1	0	0	1	1	1	1	1	1.04	800	55	19	91	5.4	3.2	406	73.9	7.406	0	0	1	R	moderate	ALL-sensitive	1.04	8160	60	20		5.5	3.2	1246	92.3	7.406				1
15	no	2	nogrowth	no	2014	54	M	1	0	0	0	0	0	0	0	0	0	1.038	2960	75	3	64	5.5	3.2	274	57.4	7.409	0	0	0	R	large	ALL-sensitive	1.042	720	75	1	85	5.6	3.4	208	62.2	7.43
16	no	2	nogrowth	no	2014	24	M	1	0	0	0	0	0	0	0	0	0	1.038	1560	98	2	101		2.8	360	126	7.411	0	0	0	L	moderate	no growth	1.04	22720	97	3	92	3.5				7.4
17	no	2	nogrowth	no	2014	19	F	1	0	0	0	0	0	0	0	0	0	1.042	6000	61	14	55	5.7	3	973	117.7	7.413	0	0	0	L	moderate	no growth	1.038	3500	72	3	96	5.3	3	804	109.5	7.416
18	no	2	nogrowth	no	2014	71	M	1	0	0	0	0	0	0	0	0	0	1.029	2560	89	17	102	3.5	2.1	342	34.9	7.397	0	0	0	L	moderate	no growth	1.03	5750	94	1	77	3.7	2.1	489	54.3	7.47					1
19	no	2	both	no	2014	71	F	1	0	1	0	0	1	1	1	1	1	1.03	291	80	10	114	3.8	2.2	557	36.4	7.504	0	0	1	L	moderate	ALL-sensitive	1.03	440	94	2	109	3.6	2	522	37.9	7.417
20	no	2	nogrowth	no	2015	70	M	1	0	0	0	0	0	0	0	0	0	1.04	8800	88	5	99	5.3	2.7	290	72.1	7.439	0	0	0	L	moderate	ALL-sensitive													1	1
21	no	2	nogrowth	no	2015	24	F	1	0	0	0	0	0	0	0	0	0	1.038	2950	53	34	127	4.6	2.9	1649	83.3	7.356	0	0	0	R	moderate	no growth									88.9
22	no	2	nogrowth	no	2015	90	M	1	0	0	0	0	0	0	0	0	0	1.04	3200	84	1	111	5.4	3.4	612	92.5	7.394	0	0	0	R	moderate	ALL-sensitive	1.039	2480	77	0	142	5.1	3	618	89.4	7.41
23	no	2	nogrowth	no	2015	60	M	1	0	0	0	0	0	0	0	0	0	1.04	105	18	56	10	5.9	2.3	1678	72.9	7.202	0	0	0	L	moderate	no growth	1.04	290	68	15	10	5.8	2.4	1680	73.4	7.258
24	no	2	both	no	2015	69	M	1	0	1	0	0	1	1	1	1	1	1.036	1650	64	60	107	5.1	2.9	813	122.2	7.154	1	0	1	R	moderate	ALL-sensitive	1.036	1760	65	18		4.8	2.5	1095	105.7		1		1		1
25	no	2	nogrowth	no	2015	90	F	1	0	0	0	0	0	0	0	0	0	1.034	8320	92	1	24	4.5	1.4	1134	97.8	7.146	0	0	0	L	moderate	no growth													1	1		1
26	no	2	nogrowth	no	2015	41	M	1	0	0	0	0	0	0	0	0	0	1.034	5440	85	6	85	4.8	3.3	448	66.3	7.443	0	0	0	L	moderate	no growth
27	no	2	nogrowth	no	2015	24	F	1	0	0	0	0	0	0	0	0	0	1.038	1800	44	47	79	5.4	3.4	529	85.1	7.361	0	0	0	R	moderate	no growth
28	no	2	nogrowth	no	2015	60	M	1	0	0	0	0	0	0	0	0	0	1.04	700	97	1	133	5.2	3.1	363	112	7.441	0	0	0	L	moderate	no growth
29	no	2	nogrowth	no	2015	54	M	1	0	0	0	0	0	0	0	0	0	1.04	1120	67	16	103	5.4	3	356	102.9	7.428	0	0	1	R	moderate	ALL-sensitive	1.04	3720	65	15	94	5.4	2.8	352	103.4	7.426
30	no	2	nogrowth	no	2015	49	M	1	0	0	0	0	0	0	0	0	0	1.04	530	97	1	82	5.7	2.7	643	104.5	7.374	0	0	1	R	moderate	ALL-sensitive
31	no	2	nogrowth	no	2015	82	M	1	0	0	0	0	0	0	0	0	0	1.036	1360	79	2	107	5.2	2.1	193	78.1	7.427	0	0	0	R	moderate	no growth												1	1	1		1
32	no	2	nogrowth	no	2015	82	M	1	0	0	0	0	0	0	0	0	0	1.028	2160	98	1	95	4.5	2.6	373	119.8		0	0	0	R	large	ALL-sensitive
33	no	2	nogrowth	no	2012	34	M	2	0	0	0	0	0	0	0	0	0					73	4.5	2.7	727	81.5		0	0	0	R	large	no growth
34	no	2	nogrowth	no	2012	73	F	2	0	0	0	0	0	0	0	0	0	1.037	2050	51	39	79	4.3	2.9	790	50.1	7.304	0	0	0	R	moderate	ALL-sensitive											1	1		1
35	no	2	both	no	2013	56	M	2	0	1	0	0	1	1	1	1	0	1.034	240	90	5	78	4.8	2.4	646	105.1	7.348	0	0	1	R	moderate	ALL-sensitive	1.032	620	95	5
36	no	2	both	no	2013	55	M	2	0	1	0	0	1	1	1	1	1	1.04	5600	60	33	54	5.2	3.1	2077	116.8	7.296	1	0	1	R	moderate	ALL-sensitive	1.04	6400	67	22	102	4.5	2.6	2085	108.3	7.261	1			1
37	no	2	second	no	2013	31	M	2	0	1	0	1	0	0	0	1	0	1.04	720	86	1	53	5.7	3.4	1133	82.1	7.266	0	0	1	R	moderate	ALL-sensitive	1.04	720	92	5	34	5.5	3.2	1214	81.8	7.22				1
38	no	2	nogrowth	no	2014	35	F	2	0	0	0	0	0	0	0	0	0	1.032	2160	40	40	96	4.2	2.5	605	70.1	7.311	0	0	0	R	moderate	ALL-sensitive	1.034	3840	42	45					81.2	7.31
39	no	2	nogrowth	no	2015	43	F	2	0	0	0	0	0	0	0	0	0	1.042	100	79	20	113	5.4	2.7	2204	58.6	7.444	0	0	0	L	moderate	no growth	1.036	100	92	6	102	4.8	2.7	299	52	7.554
40	no	2	nogrowth	no	2015	25	F	2	0	0	0	0	0	0	0	0	0	1.04	6480	90	6	74	5.9	3.1	899	111.4	7.425	0	0	0	R	moderate	no growth	1.035	650	98	1
41	no	2	nogrowth	no	2015	85	M	2	0	0	0	0	0	0	0	0	0	1.034	640	41	47	66	4.7	2.7	1007	132.4	7.219	0	0	1	R	moderate	ALL-sensitive	1.034	300	51	44	91	3.9	1.9	499	96.5	7.285			1
42	no	2	nogrowth	no	2015	49	F	2	0	0	0	0	0	0	0	0	0	1.02	160	98	1	497	1.9	0.6	266	62	7.285	0	0	1	L	moderate	ALL-sensitive	1.032	930	96	4	2.2	0.7	2.4	364	74.4	7.306			1
43	no	2	both	no	2012	78	F	3	0	1	0	0	1	1	1	1	0	1.025	1320	82	3	106	2.8	1.7	959	61	7.342	1	0	0	L	large	ALL-sensitive	1.026	1180	74	17	118	3.1	1.7	1122	75.5	7.357				1	1	1
44	no	2	nogrowth	no	2012	83	M	3	0	0	0	0	0	0	0	0	0	1.04	610	58	23	117	5.2	3.1	565	22.6	7.277	0	0	0	R	moderate	ALL-sensitive												1	1	1		1
45	no	2	nogrowth	no	2013	44	F	3	0	0	0	0	0	0	0	0	0	1.036	13760	60	25	74	4.7	2	347	78.4	7.453	0	0	0	L	small	no growth	1.032	5440	55	32	87	4.7	2	593	89.3	7.479
46	no	2	nogrowth	no	2013	48	F	3	0	0	0	0	0	0	0	0	0	1.038	4000	10	60	84	4.7	2.8	690	49.3	6.949	0	0	1	R	moderate	no growth	1.032	640	80	10	99	4	2.6	575	43.7	7.489						1
47	no	2	First	no	2015	66	F	3	0	1	1	0	0	1	1	0	0	1.04	1760	9	58	108	5	2.9	740	72.4	7.396	0	0	1	L	small	ALL-sensitive	1.036	200	76	8					78.6
48	no	2	First	no	2015	22	M	3	0	1	1	0	0	1	0	0	0	1.036	10500	13	78	77	5.1	3.1	2526	109.7	7.336	0	0	1	L	moderate	ALL-sensitive	1.034	1800	60	20	79	5.2	3	1206	90.1	7.37
49	no	2	nogrowth	no	2015	51	M	3	0	0	0	0	0	0	0	0	0	1.032	1600	96	1	83	4.3	2.3	497	73.9	7.374	0	0	0	R	large	no growth	1.034	510	98	2	79	4.8	2.4	637	85.8	7.353
50	no	2	First	no	2011	33	F	1	1	1	1	0	0	1	0	0	0	1.034	3240	75	20	61	4.7	2.8	552	58	7.331	0	0	1	R	small	ALL-sensitive	1.032	1920	45	35	77	4.5		595	56.7	7.331
51	no	2	nogrowth	no	2012	34	M	1	1	0	0	0	0	0	0	0	0	1.038	22400	63	20	76	5.4	3.7	520	65.4	7.413	0	0	0	R	small	no growth	1.038	16960	60	20				326	55.8
52	no	2	nogrowth	no	2014	23	M	1	1	0	0	0	0	0	0	0	0	1.038	2100	89	0	95	5.4	3.4	434	72.7	7.43	0	0	0	L	moderate	no growth
53	no	2	second	no	2015	66	M	1	1	1	0	1	0	0	0	1	0	1.046	360	85	1	54	6.1	3.1	554	170.9	7.257	0	0	1	L	moderate	ALL-sensitive	1.048	420	87	12	18	6.2	2.6	607	260.2	7.053				1
54	no	2	nogrowth	no	2015	35	F	1	1	0	0	0	0	0	0	0	0	1.036	7200	98	2	68	5.3	2.8	523	125.2	7.328	0	0	0	L	moderate	INH	1.036	5440	98	1	59	4.7	2.5	538	125.2	7.32
55	no	2	both	no	2015	23	F	1	1	1	0	0	1	1	0	1	0	1.04	100	98	1	42	5.3	2.9	919	92	7.223	0	0	1	L	moderate	ALL-sensitive
56	no	2	nogrowth	no	2014	58	M	2	1	0	0	0	0	0	0	0	0	1.03	3350	97	2	196	3	1.5	337	84.2	7.432	0	0	0	R	large	no growth	1.02	220	99	0	305	1.3	0.6	141	95.5	7.419			1	1	1
57	no	2	First	no	2015	38	F	2	1	1	1	0	0	1	0	0	0	1.04	1920	50	44	113	5.1	2.8	527	91.4	7.381	0	0	1	R	moderate	ALL-sensitive	1.032	450	82	7					77.7
58	no	2	nogrowth	no	2013	62	M	3	1	0	0	0	0	0	0	0	0	1.028	500	65	15	278	3.9	1.8	191	84.4	7.375	0	0	0	L	moderate	no growth													1
59	no	2	second	no	2015	43	M	1	2	1	0	1	0	0	0	1	1	1.035	350	42	47	21		2.8	1397	117.2	7.265	0	0	1	R	moderate	ALL-sensitive
60	no	2	First	no	2013	83	F	2	2	1	1	0	0	1	0	0	0	1.025	1790	94	3	32	4.4	2.2	1198	94.5	7.196	0	0	1	L	moderate	ALL-sensitive	1.039	428	96	4	107	4.2	2.1	1737	60	7.69		1
61	no	2	nogrowth	no	2014	80	M	2	2	0	0	0	0	0	0	0	0	1.028	2250	66	3	107	4	1.3	569	27.6	7.456	0	0	0	R	moderate	ALL-sensitive	1.034	1520	57	38	109	4.7	1.6	109	30.4	7.506
62	no	2	nogrowth	no	2015	65	M	2	2	0	0	0	0	0	0	0	0	1.04	200	79	1	84	4.9	2.4	1266	128.9	7.285	0	0	0	R	moderate	ALL-sensitive	1.036	39	82	4	51	4.2	2	1301	127.8					1
63	no	2	both	no	2012	51	M	3	2	1	0	0	1	1	0	1	0	1.035	900	46	49	54	4.2	2.7	1570	93	7.216	0	0	0	R	moderate	ALL-sensitive
64	no	2	nogrowth	no	2012	47	M	3	2	0	0	0	0	0	0	0	0	1.04	720	88	6	80	5.1	3	1426	90.6	7.372	0	0	1	R	moderate	ALL-sensitive	1.03	840	89	1		4.6		1189	75.3
65	no	2	First	no	2013	57	M	3	2	1	1	0	0	1	0	0	0	1.036	210	65	35	83	5.3	2.6	521	99.9	7.296	0	0	1	R	large	ALL-sensitive	1.038	220	85	13	96	5	2.4	516	103.1	7.359			1
66	no	2	both	no	2013	40	F	3	2	1	0	0	1	1	0	1	0	1.04	13280	30	62	66	5.1	3.1	1677	123.4	7.292	0	0	0	L	small	ALL-sensitive	1.04	11000	44	52	83	4.7	2.7	1612		7.281
67	no	2	nogrowth	no	2014	58	M	3	2	0	0	0	0	0	0	0	0	1.044	1440	93	1	68		2.8	550	114.3	7.279	0	0	0	R	moderate	no growth	1.044	6240	97	2	56			444	103.7	7.302				1
68	no	2	nogrowth	no	2015	66	M	3	2	0	0	0	0	0	0	0	0	1.038	2240	86	6	108	4.7	3	214	72.2	7.5	0	0	1	L	large	no growth	1.036	500	95	4	102	4.2	2.5	462	86.5	7.516				1
69	no	2	both	no	2012	47	M	1	3	1	0	0	1	1	1	1	1	1.04	7520	9	90	4	6.2	3	4315	99.6	7.228	0	0	1	L	moderate	INH	1.022	22880	10	80	3	2.8	1.5	3493	93.3	7.309
70	no	2	second	no	2012	48	M	1	3	1	0	1	0	0	0	1	1	1.02	75	21	45	81	1.3	0.5	516	21.6	7.167	0	0	0	L	moderate	ALL-sensitive	1.03	390	16	63	143	1.3	0.5	810	31.3				1	1
71	no	2	second	no	2013	26	M	1	3	1	0	1	0	0	0	1	0	1.04	2900	88	1	93	5.5	2.8	555	117.9	7.389	0	0	1	R	moderate	ALL-sensitive	1.04	2250	89	0	108	5.5	2.8	731	102.9	7.336
72	no	2	both	no	2013	59	F	1	3	1	0	0	1	1	1	1	1	1.04	3750	100	0	62	6.1	2.9	574	72.1	7.192	0	0	1	R	moderate	INH	1.026	1700	53	32	49	2.5	0.9	465	25.8	7.176
73	no	2	second	no	2014	31	M	1	3	1	0	1	0	0	0	1	1	1.044	4960	90	1	93	5.5	3.8	608	86.4	7.395	0	0	1	L	moderate	ALL-sensitive	1.04	240	73	22						7.372
74	no	2	second	no	2014	76	F	1	3	1	0	1	0	0	0	1	0	1.021	70	91	7	161	2.3	0.7	281	23.1	7.432	0	0	1	R	large	ALL-sensitive	1.02	42	93	5	162	6	2.3	457			1		1	1	1
75	no	2	both	no	2015	36	M	1	3	1	0	0	1	1	1	1	1	1.046	60	54	41	28	6.2	2.2	1146	183	7.167	0	0	1	R	moderate	ALL-sensitive	1.04	560	30	58	36	5.2	2	435	115.8	7.16
76	no	2	second	no	2012	42	M	3	3	1	0	1	0	0	0	1	1	1.04	560	78	13	25	5.6	1.6	1983	148.6	7.196	1	0	1	L	moderate	ALL-sensitive	1.03	1500	58	39	24	3.6	1.3	1666	103.5	7.111
77	no	2	First	no	2014	28	F	3	3	1	1	0	0	1	0	0	0	1.038	3450	54	34	78	5.5	3.3	661	93.8	7.405	0	0	1	R	moderate	ALL-sensitive
[truncated: 5 more columns]
